# Supplementary material for: A new automated chilled adult release system for the aerial distribution of sterile male tsetse flies
Source: PLoS One. 2020 Sep 28;15(9):e0232306. doi: 10.1371/journal.pone.0232306 (PMC7521752; doi:10.1371/journal.pone.0232306)
Supplement: S1 Table — (XLSX) [file pone.0232306.s002.xlsx]

## Sheet: Sheet1
																																			Time points	Estimated counts	Manual counts	Error in the release consistency	Average
Speeds	10	20	30	40	50	60	70	80	90	100																									1	0	0
R1-Carol060718	240	216	205	209	209	192	192	200	179	159																									6	184.34	294	37.2991
% error	50	55	57	56	56	60	60	58	62	66																									11	403.517	637	36.6535
R2-Carol2060718	265	228	218	217	182	184	193	192	189	165																									16	780.907	933	16.3015
%error	44.8	52.5	54.58	54.7	62.08	61.6	59.8	60	60.6	65																									21	1049.43	1227	14.4715
R3-carol 3060718	253	230	218	230	206	194	175	180	159	155																									26	1320.87	1548	14.6728
% error	47.2	52	54	52	57	59	63.5	62.5	66.88	67.7																									31	1574.88	1834	14.1288
																																			33	1598.1	1951	18.0881	21.6593
																																			1	53.7055	0
speeds	10	20	30	40	50	60	70	80	90	100																									5	259.818	305	14.8136
R1-Carol060718	508	476	444	418	377	355	346	365	343	327																									10	499.316	587	14.9376
% error	49.2	52.4	55.6	58.2	62.3	64.5	65.4	63.5	65.7	67.3																									15	779.456	926	15.8255
R2-Carol2060718	530	484	468	427	410	394	336	334	320	325																									20	1043.63	1279	18.4028
%error	47	53.1	48.9	56	59.1	60.8	62.1	65.4	65	69.5																									25	1217.81	1482	17.8267
R3-carol 3060718	524	469	511	440	409	392	379	346	350	305																									30	1526.98	1828	16.4673
% error	47.6	53.1	48.9	56	59.1	60.8	62.1	65.4	65	69.5			Speeds(rpm)	10		20		30		40		50		60		70		80		90		100			33	1624.23	1939	16.2337	16.3582
													480	252.667	7.2188	224.667	4.37163	213.667	4.33333	218.667	6.11919	199	8.544	190	3.05505	186.667	5.84047	190.667	5.81187	175.667	8.81917	159.667	2.90593		0	0	0
													% error rates in counts	47.3611	1.50259	53.1944	0.927961	55.4861	0.918719	54.4444	1.17804	58.5417	1.88227	60.4167	0.757188	61.1111	1.20139	60.2778	1.30171	63.4028	1.9034	66.7361	0.788106		5	265.625	322	17.5079
													1000	520.667	6.56591	476.333	4.33333	474.333	19.5988	428.333	6.38575	398.667	10.8372	380.333	12.6798	353.667	12.9915	348.333	9.02466	337.667	9.06152	319	7.02377		10	522.54	632	17.3196
speeds	10	20	30	40	50	60	70	80	90	100			% error rates in counts	47.9333	0.656591	52.3667	0.233333	52.5667	2.23333	57.1667	0.733333	60.1333	1.06667	61.9667	1.23333	64.6333	1.1	65.1667	0.633333	66.2333	0.233333	68.1	0.733333		15	846.225	954	11.2972
R1Carol1-300718	1076	974	902	838	842	751	728	748	768	713			2000	1082.67	7.17248	1009	28.2902	941	30.0056	871.667	22.7474	847.333	3.1798	823	38.7857	749.333	11.865	755.667	5.78312	752.667	16.8556	695.667	8.68588		20	1079.92	1195	9.63046
% error	46.2	51.3	54.9	58.1	57.99	62.45	63.6	62.6	61.6	64.35			% error rates in counts	45.8667	0.358624	49.55	1.41451	52.95	1.50028	56.4167	1.13737	57.6333	0.184872	58.85	1.93929	62.5333	0.593249	62.2167	0.289156	62.3667	0.84278	65.2167	0.434294		25	1349.89	1502	10.1268
R2 Carol2-300718	1097	988	1000	862	853	834	751	767	771	686																									30	1648.9	1841	10.4343
%error	45.15	50.6	50	56.9	57.35	58.3	62.45	61.65	61.45	65.7																									32	1683.74	1947	13.5213	12.834
R3-carol 3-300718	1075	1065	921	915	847	884	769	752	719	688
% error	46.25	46.75	53.95	54.25	57.65	55.8	61.55	62.4	64.05	65.6																											Average of 3 reps at 0.6rpm/ Error rate at speed 10	16.9505
																																					Accuracy	83.0495
																																					sd	4.44241
																																					se	2.56483
													speeds(rpm)	10	20	30	40	50	60	70	80	90	100
													counts and SE	252.7 (±7.2)	224.7(±4.4)	213.7(±4.3)	218.7(±6.1)	199(±8.5)	190(±3.1)	186.7(±5.8)	190.7(±5.8)	175.7(±8.8)	159.7(±2.9)
													% error rates in counts	47.4(±1.5)	53.2(±0.9)	55.5(±0.9)	54.4(±1.2)	58.5(±1.9)	60.4(±0.8)	61.1(±1.2)	60.3(±1.3)	63.4(±1.9)	66.7(±0.8)
													counts and SE	520.7(±6.6)	476.3(±4.3)	474.3(±19.6)	428.3(±6.4)	398.7(±10.8)	380.3(±12.7)	353.7(±13.0)	348.3(±9.0)	337.7(±9.1)	319(±7.0)
													% error rates in counts	47.9(±0.7)	52.4(±0.2)	52.6(±2.2)	57.2(±0.7)	60.1(±1.1)	62(±1.2)	64.6(±1.1)	65.2(±0.6)	66.2(±0.2)	68.1(±0.7)
													counts and SE	1082.7(±7.2)	1009(±28.3)	941(±30.0)	871.7(±22.7)	847.3(±3.2)	823(±38.8)	749.3(±11.9)	755.7(±5.8)	752.7(±16.9)	695.7(±8.7)
													% error rates in counts	45.9(±0.4)	49.6(±1.4)	53(±1.5)	56.4(±1.1)	57.6(±0.2)	58.9(±1.9)	62.5(±0.6)	62.2(±0.3)	62.4(±0.8)	65.2(±0.4)
