# Supplementary material for: A new automated chilled adult release system for the aerial distribution of sterile male tsetse flies
Source: PLoS One. 2020 Sep 28;15(9):e0232306. doi: 10.1371/journal.pone.0232306 (PMC7521752; doi:10.1371/journal.pone.0232306)
Supplement: S2 Table — (CSV) [file pone.0232306.s003.csv]

time	nbcountedmachine	nbestim	nbcountedmanual	realnb	rep					nbcountedmanual	no/min			nbcountedmanual	no/min
1	0	0	0	0	1				1	0			6	294	58.8
6	127	184.3405	294	294	1				6	294	58.8		11	637	68.6
11	278	403.517	637	343	1				11	637	68.6		16	933	59.2
16	538	780.907	933	296	1				16	933	59.2		21	1227	58.8
21	723	1049.4345	1227	294	1				21	1227	58.8		26	1548	64.2
26	910	1320.865	1548	321	1				26	1548	64.2		31	1834	57.2
31	1085	1574.8775	1834	286	1				31	1834	57.2		33	1951	58.5
33	1101	1598.1015	1951	117	1				33	1951	58.5		5	305	76.25
1	37	53.7055	0	0	2				1	0			10	587	56.4
5	179	259.8185	305	305	2				5	305	76.25		15	926	67.8
10	344	499.316	587	282	2				10	587	56.4		20	1279	70.6
15	537	779.4555	926	339	2				15	926	67.8		25	1482	40.6
20	719	1043.6285	1279	353	2				20	1279	70.6		30	1828	69.2
25	839	1217.8085	1482	203	2				25	1482	40.6		33	1939	37
30	1052	1526.978	1828	346	2				30	1828	69.2		5	322	64.4
33	1119	1624.2285	1939	111	2				33	1939	37		10	632	62
0	0	0	0	0	3				0	0			15	954	64.4
5	183	265.6245	322	322	3				5	322	64.4		20	1195	48.2
10	360	522.54	632	310	3				10	632	62		25	1502	61.4
15	583	846.2245	954	322	3				15	954	64.4		30	1841	67.8
20	744	1079.916	1195	241	3				20	1195	48.2		32	1947	53
25	930	1349.895	1502	307	3				25	1502	61.4			Average	60.20714286
30	1136	1648.904	1841	339	3				30	1841	67.8			sd	9.58720874
32	1160	1683.74	1947	106	3				32	1947	53
																SUMMARY OUTPUT
																Regression Statistics
																Multiple R	0.398413157
																R Square	0.158733044
																Adjusted R Square	0.114455835
																Standard Error	9.02188519
																Observations	21
																ANOVA
																	df	SS	MS	F	Significance F
																Regression	1	291.7975934	291.7975934	3.584983107	0.073635401
																Residual	19	1546.493835	81.39441238
																Total	20	1838.291429
																	Coefficients	Standard Error	t Stat	P-value	Lower 95%	Upper 95%	Lower 95.0%	Upper 95.0%
																Intercept	68.06159527	4.591785228	14.82246923	6.79E-12	58.45087833	77.6723122	58.45087833	77.6723122
																	-0.393659906	0.207911077	-1.893405162	0.073635401	-0.828822791	0.041502979	-0.828822791	0.041502979
