# Supplementary material for: A new automated chilled adult release system for the aerial distribution of sterile male tsetse flies
Source: PLoS One. 2020 Sep 28;15(9):e0232306. doi: 10.1371/journal.pone.0232306 (PMC7521752; doi:10.1371/journal.pone.0232306)
Supplement: S3 Table — (XLSX) [file pone.0232306.s004.xlsx]

## Sheet: Sheet1
					Log likelyhood ratio test.
						G	df	P										Pairwise comparisons with 2-Irrd
					Total	38.6403	32	0.19467											G	df	P
					Treatments													3-5m	11.5175	7	0.117584
					2-Irrd	1.99769	1	0.157539										4-60m	9.38088	7	0.226454
					3-5m	1.13567	1	0.286569										5-120m	6.89687	7	0.439696
					4-60m	0.240064	1	0.62416
					5-120m	4.59136	1	0.0321336	*	RMI for 5-120m differs significantly from 0.5
					Subtotal	7.96479	4	0.0928766
					Interaction	30.6755	28	0.331676
Treatment	Replicate	Total	No_of_couples	Treated	Control	G	df	P
2-Irrd	1	30	16	8	8	0	1	1
2-Irrd	2	30	21	10	11	0.0476371	1	0.827227
2-Irrd	3	30	14	7	7	0	1	1
2-Irrd	4	30	14	4	10	2.65657	1	0.103123
2-Irrd	5	30	20	6	14	3.29132	1	0.0696472
2-Irrd	6	30	23	12	11	0.043492	1	0.834802
2-Irrd	7	30	23	10	13	0.392422	1	0.531029									Expected
2-Irrd	8	30	14	7	7	0	1	1		145	64	81	1.99769	1	0.157539		Treated	Control	G	Total G	df	P
3-5m	1	30	19	10	9	0.0526559	1	0.818505									8.38621	10.6138	0.551199
3-5m	2	30	20	8	12	0.805421	1	0.369478									8.82759	11.1724	0.139974
3-5m	3	30	13	9	4	1.97354	1	0.160073									5.73793	7.26207	3.3313
3-5m	4	30	19	5	14	4.4389	1	0.035129									8.38621	10.6138	2.58178
3-5m	5	30	18	10	8	0.222682	1	0.637004									7.94483	10.0552	0.94295
3-5m	6	30	26	11	15	0.617835	1	0.431853									11.4759	14.5241	0.0354342
3-5m	7	30	21	12	9	0.430041	1	0.511969									9.26897	11.731	1.4274
3-5m	8	30	13	3	10	3.97652	1	0.0461388		149	68	81	1.13567	1	0.286569		5.73793	7.26207	2.50749	11.5175	7	0.117584
4-60m	1	30	20	8	12	0.805421	1	0.369478									8.82759	11.1724	0.139974
4-60m	2	30	22	15	7	2.97686	1	0.0844632									9.71034	12.2897	5.16588
4-60m	3	30	18	6	12	2.03879	1	0.153332									7.94483	10.0552	0.874528
4-60m	4	30	20	8	12	0.805421	1	0.369478									8.82759	11.1724	0.139974
4-60m	5	30	19	8	11	0.475672	1	0.490389									8.38621	10.6138	0.0319509
4-60m	6	30	20	12	8	0.805421	1	0.369478									8.82759	11.1724	2.0245
4-60m	7	30	19	8	11	0.475672	1	0.490389									8.38621	10.6138	0.0319509
4-60m	8	30	12	7	5	0.334894	1	0.562791		150	72	78	0.240064	1	0.62416		5.29655	6.70345	0.972117	9.38088	7	0.226454
5-120m	1	30	18	8	10	0.222682	1	0.637004									7.94483	10.0552	0.000685542
5-120m	2	30	21	12	9	0.430041	1	0.511969									9.26897	11.731	1.4274
5-120m	3	30	18	6	12	2.03879	1	0.153332									7.94483	10.0552	0.874528
5-120m	4	30	13	4	9	1.97354	1	0.160073									5.73793	7.26207	0.975642
5-120m	5	30	18	9	9	0	1	1									7.94483	10.0552	0.249136
5-120m	6	30	18	9	9	0	1	1									7.94483	10.0552	0.249136
5-120m	7	30	28	9	19	3.65151	1	0.0560183									12.3586	15.6414	1.6834
5-120m	8	30	14	4	10	2.65657	1	0.103123		148	61	87	4.59136	1	0.0321336		6.17931	7.82069	1.43695	6.89687	7	0.439696
		960
